# Supplementary material for: Trends in the Application of “Omics” to Ecotoxicology and Stress Ecology
Source: Genes (Basel). 2021 Sep 23;12(10):1481. doi: 10.3390/genes12101481 (PMC8535992; doi:10.3390/genes12101481)
Supplement: Supplementary file 1 [file genes-12-01481-s001.zip]

Archive with 2 entries (2 files):
- SI1.pdf
- SI2.xlsx
